# Supplementary material for: Gender equity and professional experience of female colorectal surgeons in Italy: results of a National survey
Source: Updates Surg. 2026 Apr 4;78(3):1103–9. doi: 10.1007/s13304-026-02622-w (PMC13249752; doi:10.1007/s13304-026-02622-w)
Supplement: Supplementary file 1 — Supplementary file1 (XLSX 285 KB) [file 13304_2026_2622_MOESM1_ESM.xlsx]

## Sheet: Foglio1
QUANTI ANNI HAI?
<35	38
<45	45
>45	34

## Sheet: Foglio2
Posizione lavorativa
Chirurga specialista strutturata	93
Chirurga in formazione	23

## Sheet: Foglio3
Qual è la tua esperienza come chirurga?
Chirurgia generale, compresa la colorettale	71
Chirurgia colorettale	16
Chirurgia proctologica e chirurgia colorettale	20
Chirurgia proctologica	8

## Sheet: Foglio4
In che tipo di ospedale lavori?
Pubblico – Non universitario	55
Pubblico – Universitario	44
Privato – Non universitario	7
Privato – Universitario	8

## Sheet: Foglio5
Da quanti anni eserciti la professione chirurgica?
0-5 anni	49
Oltre 15 anni	31
6-10 anni	24
11-15 anni	12
No risposta	5

## Sheet: Foglio6
Quanti strutturati/e ci sono nel reparto in cui lavori?
1	1
2	5
3	2
4	7
5	9
<5	24
6	7
7	9
8	7
9	13
10	9
<10	45
12	7
13	7
14	7
15	2
<15	23
16	4
17	2
18	1
19	3
20	2
<20	12
21	1
24	1
27	1
77	8
348	219

## Sheet: Foglio7
Di questi quante donne oltre te?
0	14
<5	80
>5	20

## Sheet: Foglio8
Quante ore alla settimana dedichi complessivamente alla professione chirurgica?
40	27
50	20
60	16
45	11
NR	6
38	6
55	5
70	6
30	5
20	3
44	2
65	2
6	2
8	2
84	2
3	1
12	1
90	1

## Sheet: Foglio9
Come descriveresti la natura del tuo contratto?
Subordinato (dipendente pubblico o privato)	83
Para-subordinato (co.co.co., borse, assegni)	22
Libero professionista	9
Specializzanda	1

## Sheet: Foglio10
Quante ore alla settimana in percentuale sul totale sei assegnata ad ambulatorio o reparto?
<30%	27
30-60%	56
>60%	32

[truncated: 32 more sheets: Foglio11, Foglio12, Foglio13, Foglio14, Foglio15, Foglio16, Sheet1, Foglio17, Foglio18, Foglio19, Foglio20, Foglio21, Foglio22, Foglio23, Foglio24, Foglio25, Foglio26, Foglio27, Foglio28, Foglio29 …]
